# Supplementary material for: HIV-MTB Co-Infection Reduces CD4+ T Cells and Affects Granuloma Integrity
Source: Viruses. 2024 Aug 21;16(8):1335. doi: 10.3390/v16081335 (PMC11360352; doi:10.3390/v16081335)
Supplement: Supplementary file 1 [file viruses-16-01335-s001.zip]

Archive with 1 entries (1 files):
- viruses-3094959-supplementary.pdf
